# Supplementary material for: Cost-Effective Droplet Generator for Portable Bio-Applications
Source: Micromachines (Basel). 2023 Feb 17;14(2):466. doi: 10.3390/mi14020466 (PMC9966110; doi:10.3390/mi14020466)
Supplement: Supplementary file 1 [file micromachines-14-00466-s001.zip]

Archive with 1 entries (1 files):
- micromachines-2175912-supplementary.mp4
